# Supplementary material for: A Statistical Journey through the Topological Determinants of the β2 Adrenergic Receptor Dynamics
Source: Entropy (Basel). 2022 Jul 19;24(7):998. doi: 10.3390/e24070998 (PMC9318934; doi:10.3390/e24070998)
Supplement: Supplementary file 1 [file entropy-24-00998-s001.zip]

Archive with 1 entries (1 files):
- entropy-1769652-supplementary.pdf
